# Supplementary material for: A negative feedback loop is critical for recovery of RpoS after stress in Escherichia coli
Source: PLoS Genet. 2024 Mar 11;20(3):e1011059. doi: 10.1371/journal.pgen.1011059 (PMC10957080; doi:10.1371/journal.pgen.1011059)
Supplement: S1 Data — (ZIP) [file pgen.1011059.s014.zip]

Archive with 540 entries (457 files):
- SIdata/
- __MACOSX/._SIdata
- SIdata/Figure 7 + S8/
- SIdata/Figure 3 + S2/
- SIdata/.DS_Store
- __MACOSX/SIdata/._.DS_Store
- SIdata/Figure 6 + S7/
- SIdata/Figure 9.pzfx
- __MACOSX/SIdata/._Figure 9.pzfx
- SIdata/Figure 4 + S3/
- SIdata/Figure S4/
- SIdata/Figure 2 + S1/
- SIdata/Figure 1 + S1A/
- SIdata/Figure 5 + S5 + S6/
- SIdata/Figure 8 + S9/
- SIdata/Figure 7 + S8/.DS_Store
- __MACOSX/SIdata/Figure 7 + S8/._.DS_Store
- SIdata/Figure 7 + S8/Fig7.pzfx
- __MACOSX/SIdata/Figure 7 + S8/._Fig7.pzfx
- SIdata/Figure 7 + S8/Fig7+S8_WB/
- SIdata/Figure 3 + S2/.DS_Store
- __MACOSX/SIdata/Figure 3 + S2/._.DS_Store
- SIdata/Figure 3 + S2/Fig3+S2B+S2C+S2D_WB RpoS+RpoSLac chase phosphate starvation+recovery/
- SIdata/Figure 3 + S2/Fig3+S2C+S2D_Quantifications RpoS.prism
- __MACOSX/SIdata/Figure 3 + S2/._Fig3+S2C+S2D_Quantifications RpoS.prism
- SIdata/Figure 3 + S2/S2A - RpoSLac SB66.pzfx
- __MACOSX/SIdata/Figure 3 + S2/._S2A - RpoSLac SB66.pzfx
- SIdata/Figure 6 + S7/Fig6ABC+S7ABCD.prism
- __MACOSX/SIdata/Figure 6 + S7/._Fig6ABC+S7ABCD.prism
- SIdata/Figure 6 + S7/.DS_Store
- __MACOSX/SIdata/Figure 6 + S7/._.DS_Store
- SIdata/Figure 6 + S7/S7F+S7G_SB66.pzfx
- __MACOSX/SIdata/Figure 6 + S7/._S7F+S7G_SB66.pzfx
- SIdata/Figure 6 + S7/6D+S7E_NM801+NM802.pzfx
- __MACOSX/SIdata/Figure 6 + S7/._6D+S7E_NM801+NM802.pzfx
- SIdata/Figure 4 + S3/4B - Jan2021-RssBLevelsPStarvPool copy.pzfx
- __MACOSX/SIdata/Figure 4 + S3/._4B - Jan2021-RssBLevelsPStarvPool copy.pzfx
- SIdata/Figure 4 + S3/.DS_Store
- __MACOSX/SIdata/Figure 4 + S3/._.DS_Store
- SIdata/Figure 4 + S3/4BC+S3BC_WB RssB/
- SIdata/Figure 4 + S3/4D - IraPSPAChase.pzfx
- __MACOSX/SIdata/Figure 4 + S3/._4D - IraPSPAChase.pzfx
- SIdata/Figure 4 + S3/4C+S3D_WB IraPSPA/
- SIdata/Figure 4 + S3/4E+S3G - RpoSChase in IraP-SPA.pzfx
- __MACOSX/SIdata/Figure 4 + S3/._4E+S3G - RpoSChase in IraP-SPA.pzfx
- SIdata/Figure 4 + S3/4A+S4F - RssBp.pzfx
- __MACOSX/SIdata/Figure 4 + S3/._4A+S4F - RssBp.pzfx
- SIdata/Figure 4 + S3/4D+S3E_WB IraPSPAChase/
- SIdata/Figure 4 + S3/4E+S3F_WBRpoS/
- SIdata/Figure 4 + S3/4C - IraP RssB levels .pzfx
- __MACOSX/SIdata/Figure 4 + S3/._4C - IraP RssB levels .pzfx
- SIdata/Figure S4/S4B.pzfx
- __MACOSX/SIdata/Figure S4/._S4B.pzfx
- SIdata/Figure S4/S4E.pzfx
- __MACOSX/SIdata/Figure S4/._S4E.pzfx
- SIdata/Figure S4/S4CD.pzfx
- __MACOSX/SIdata/Figure S4/._S4CD.pzfx
- SIdata/Figure 2 + S1/.DS_Store
- __MACOSX/SIdata/Figure 2 + S1/._.DS_Store
- SIdata/Figure 2 + S1/2C+S1B+S1C_Quantifications RpoS.pzfx
- __MACOSX/SIdata/Figure 2 + S1/._2C+S1B+S1C_Quantifications RpoS.pzfx
- SIdata/Figure 2 + S1/2E+2F+S1D_WB Stat phase+recovery RpoS/
- SIdata/Figure 2 + S1/2S+S1C_WB Glucose starvation+recovery RpoS/
- SIdata/Figure 2 + S1/2B+S1B_WB Stat phase+recovery RpoS/
- SIdata/Figure 2 + S1/2E+2F_Quantifications RpoS.prism
- __MACOSX/SIdata/Figure 2 + S1/._2E+2F_Quantifications RpoS.prism
- SIdata/Figure 1 + S1A/1B+1C+1D+1E/
- SIdata/Figure 1 + S1A/.DS_Store
- __MACOSX/SIdata/Figure 1 + S1A/._.DS_Store
- SIdata/Figure 1 + S1A/1D+1E_Quantifications RpoS.pzfx
- __MACOSX/SIdata/Figure 1 + S1A/._1D+1E_Quantifications RpoS.pzfx
- SIdata/Figure 1 + S1A/S1A + part of 1D - RpoS no chase phosphate starvation/
- SIdata/Figure 5 + S5 + S6/S6A - WB anti-T18crl/
- SIdata/Figure 5 + S5 + S6/S5/
- SIdata/Figure 5 + S5 + S6/.DS_Store
- __MACOSX/SIdata/Figure 5 + S5 + S6/._.DS_Store
- SIdata/Figure 5 + S5 + S6/5 + S6 - RpoSLac/
- SIdata/Figure 5 + S5 + S6/5A+S5A_Quantifications RpoS.pzfx
- __MACOSX/SIdata/Figure 5 + S5 + S6/._5A+S5A_Quantifications RpoS.pzfx
- SIdata/Figure 5 + S5 + S6/5B+S5B_Quantifications RpoS.pzfx
- __MACOSX/SIdata/Figure 5 + S5 + S6/._5B+S5B_Quantifications RpoS.pzfx
- SIdata/Figure 8 + S9/.DS_Store
- __MACOSX/SIdata/Figure 8 + S9/._.DS_Store
- SIdata/Figure 8 + S9/Fig8_Quantifications.pzfx
- __MACOSX/SIdata/Figure 8 + S9/._Fig8_Quantifications.pzfx
- SIdata/Figure 8 + S9/Fig8_Quantifications (Autosaved).prism
- __MACOSX/SIdata/Figure 8 + S9/._Fig8_Quantifications (Autosaved).prism
- SIdata/Figure 8 + S9/Fig8_WB/
- SIdata/Figure 7 + S8/Fig7+S8_WB/Set 2/
- SIdata/Figure 7 + S8/Fig7+S8_WB/Set 3/
- SIdata/Figure 7 + S8/Fig7+S8_WB/.DS_Store
- __MACOSX/SIdata/Figure 7 + S8/Fig7+S8_WB/._.DS_Store
- SIdata/Figure 7 + S8/Fig7+S8_WB/Set 1/
- SIdata/Figure 3 + S2/Fig3+S2B+S2C+S2D_WB RpoS+RpoSLac chase phosphate starvation+recovery/lmbchemidoc 2023-10-06 16h21m06s(DyLight 800).tif
- __MACOSX/SIdata/Figure 3 + S2/Fig3+S2B+S2C+S2D_WB RpoS+RpoSLac chase phosphate starvation+recovery/._lmbchemidoc 2023-10-06 16h21m06s(DyLight 800).tif
- SIdata/Figure 3 + S2/Fig3+S2B+S2C+S2D_WB RpoS+RpoSLac chase phosphate starvation+recovery/lmbchemidoc 2023-10-04 15h19m30s(StarBright B700).tif
- __MACOSX/SIdata/Figure 3 + S2/Fig3+S2B+S2C+S2D_WB RpoS+RpoSLac chase phosphate starvation+recovery/._lmbchemidoc 2023-10-04 15h19m30s(StarBright B700).tif
- SIdata/Figure 3 + S2/Fig3+S2B+S2C+S2D_WB RpoS+RpoSLac chase phosphate starvation+recovery/lmbchemidoc 2023-10-04 15h20m57s(StarBright B700).tif
- __MACOSX/SIdata/Figure 3 + S2/Fig3+S2B+S2C+S2D_WB RpoS+RpoSLac chase phosphate starvation+recovery/._lmbchemidoc 2023-10-04 15h20m57s(StarBright B700).tif
- SIdata/Figure 3 + S2/Fig3+S2B+S2C+S2D_WB RpoS+RpoSLac chase phosphate starvation+recovery/lmbchemidoc 2023-10-04 15h20m57s(DyLight 800).tif
- __MACOSX/SIdata/Figure 3 + S2/Fig3+S2B+S2C+S2D_WB RpoS+RpoSLac chase phosphate starvation+recovery/._lmbchemidoc 2023-10-04 15h20m57s(DyLight 800).tif
- SIdata/Figure 3 + S2/Fig3+S2B+S2C+S2D_WB RpoS+RpoSLac chase phosphate starvation+recovery/lmbchemidoc 2023-10-06 16h21m06s(StarBright B700).tif
- __MACOSX/SIdata/Figure 3 + S2/Fig3+S2B+S2C+S2D_WB RpoS+RpoSLac chase phosphate starvation+recovery/._lmbchemidoc 2023-10-06 16h21m06s(StarBright B700).tif
- SIdata/Figure 3 + S2/Fig3+S2B+S2C+S2D_WB RpoS+RpoSLac chase phosphate starvation+recovery/lmbchemidoc 2023-10-04 15h19m30s(DyLight 800).tif
- __MACOSX/SIdata/Figure 3 + S2/Fig3+S2B+S2C+S2D_WB RpoS+RpoSLac chase phosphate starvation+recovery/._lmbchemidoc 2023-10-04 15h19m30s(DyLight 800).tif
- SIdata/Figure 4 + S3/4BC+S3BC_WB RssB/Set 5/
- SIdata/Figure 4 + S3/4BC+S3BC_WB RssB/Set 2/
- SIdata/Figure 4 + S3/4BC+S3BC_WB RssB/Set 3/
- SIdata/Figure 4 + S3/4BC+S3BC_WB RssB/Set 4/
- SIdata/Figure 4 + S3/4BC+S3BC_WB RssB/.DS_Store
- __MACOSX/SIdata/Figure 4 + S3/4BC+S3BC_WB RssB/._.DS_Store
- SIdata/Figure 4 + S3/4BC+S3BC_WB RssB/Set 1/
- SIdata/Figure 4 + S3/4C+S3D_WB IraPSPA/Flag.jpg
- __MACOSX/SIdata/Figure 4 + S3/4C+S3D_WB IraPSPA/._Flag.jpg
- SIdata/Figure 4 + S3/4C+S3D_WB IraPSPA/lmbchemidoc 2021-06-01 14h29m25s(DyLight 800).jpg
- __MACOSX/SIdata/Figure 4 + S3/4C+S3D_WB IraPSPA/._lmbchemidoc 2021-06-01 14h29m25s(DyLight 800).jpg
- SIdata/Figure 4 + S3/4D+S3E_WB IraPSPAChase/lmbchemidoc 2023-09-11 16h29m13s(StarBright B700).tif
- __MACOSX/SIdata/Figure 4 + S3/4D+S3E_WB IraPSPAChase/._lmbchemidoc 2023-09-11 16h29m13s(StarBright B700).tif
- SIdata/Figure 4 + S3/4D+S3E_WB IraPSPAChase/lmbchemidoc 2023-09-11 16h29m13s(DyLight 800).tif
- __MACOSX/SIdata/Figure 4 + S3/4D+S3E_WB IraPSPAChase/._lmbchemidoc 2023-09-11 16h29m13s(DyLight 800).tif
- SIdata/Figure 4 + S3/4D+S3E_WB IraPSPAChase/lmbchemidoc 2023-09-13 15h58m46s(DyLight 800).tif
- __MACOSX/SIdata/Figure 4 + S3/4D+S3E_WB IraPSPAChase/._lmbchemidoc 2023-09-13 15h58m46s(DyLight 800).tif
- SIdata/Figure 4 + S3/4D+S3E_WB IraPSPAChase/lmbchemidoc 2023-09-13 15h58m46s(StarBright B700).tif
- __MACOSX/SIdata/Figure 4 + S3/4D+S3E_WB IraPSPAChase/._lmbchemidoc 2023-09-13 15h58m46s(StarBright B700).tif
- SIdata/Figure 4 + S3/4E+S3F_WBRpoS/lmbchemidoc 2023-09-11 16h30m50s(StarBright B700).tif
- __MACOSX/SIdata/Figure 4 + S3/4E+S3F_WBRpoS/._lmbchemidoc 2023-09-11 16h30m50s(StarBright B700).tif
- SIdata/Figure 4 + S3/4E+S3F_WBRpoS/lmbchemidoc 2023-09-13 16h01m20s(DyLight 800).tif
- __MACOSX/SIdata/Figure 4 + S3/4E+S3F_WBRpoS/._lmbchemidoc 2023-09-13 16h01m20s(DyLight 800).tif
- SIdata/Figure 4 + S3/4E+S3F_WBRpoS/lmbchemidoc 2023-09-13 16h01m20s(StarBright B700).tif
- __MACOSX/SIdata/Figure 4 + S3/4E+S3F_WBRpoS/._lmbchemidoc 2023-09-13 16h01m20s(StarBright B700).tif
- SIdata/Figure 4 + S3/4E+S3F_WBRpoS/lmbchemidoc 2023-09-11 16h30m50s(DyLight 800).tif
- __MACOSX/SIdata/Figure 4 + S3/4E+S3F_WBRpoS/._lmbchemidoc 2023-09-11 16h30m50s(DyLight 800).tif
- SIdata/Figure 2 + S1/2E+2F+S1D_WB Stat phase+recovery RpoS/Set 2/
- SIdata/Figure 2 + S1/2E+2F+S1D_WB Stat phase+recovery RpoS/.DS_Store
- __MACOSX/SIdata/Figure 2 + S1/2E+2F+S1D_WB Stat phase+recovery RpoS/._.DS_Store
- SIdata/Figure 2 + S1/2E+2F+S1D_WB Stat phase+recovery RpoS/Set 1/
- SIdata/Figure 2 + S1/2S+S1C_WB Glucose starvation+recovery RpoS/2021-02-22/
- SIdata/Figure 2 + S1/2S+S1C_WB Glucose starvation+recovery RpoS/.DS_Store
- __MACOSX/SIdata/Figure 2 + S1/2S+S1C_WB Glucose starvation+recovery RpoS/._.DS_Store
- SIdata/Figure 2 + S1/2S+S1C_WB Glucose starvation+recovery RpoS/2021-03-25/
- SIdata/Figure 2 + S1/2S+S1C_WB Glucose starvation+recovery RpoS/2022-01-11/
- SIdata/Figure 2 + S1/2S+S1C_WB Glucose starvation+recovery RpoS/2021-12-28/
- SIdata/Figure 2 + S1/2S+S1C_WB Glucose starvation+recovery RpoS/2021-03-19/
- SIdata/Figure 2 + S1/2S+S1C_WB Glucose starvation+recovery RpoS/2021-03-17/
- SIdata/Figure 2 + S1/2B+S1B_WB Stat phase+recovery RpoS/2022-03-30/
- SIdata/Figure 2 + S1/2B+S1B_WB Stat phase+recovery RpoS/2022-03-31/
- SIdata/Figure 2 + S1/2B+S1B_WB Stat phase+recovery RpoS/2022-03-09/
- SIdata/Figure 2 + S1/2B+S1B_WB Stat phase+recovery RpoS/.DS_Store
- __MACOSX/SIdata/Figure 2 + S1/2B+S1B_WB Stat phase+recovery RpoS/._.DS_Store
- SIdata/Figure 2 + S1/2B+S1B_WB Stat phase+recovery RpoS/2022-03-04/
- SIdata/Figure 2 + S1/2B+S1B_WB Stat phase+recovery RpoS/2022-01-14/
- SIdata/Figure 1 + S1A/1B+1C+1D+1E/.DS_Store
- __MACOSX/SIdata/Figure 1 + S1A/1B+1C+1D+1E/._.DS_Store
- SIdata/Figure 1 + S1A/1B+1C+1D+1E/WB RpoS chase recovery phosphate starvation/
- SIdata/Figure 1 + S1A/1B+1C+1D+1E/WB RpoS chase phosphate starvation/
- SIdata/Figure 1 + S1A/S1A + part of 1D - RpoS no chase phosphate starvation/WB RpoS no chase phosphate starvation/
- SIdata/Figure 1 + S1A/S1A + part of 1D - RpoS no chase phosphate starvation/.DS_Store
- __MACOSX/SIdata/Figure 1 + S1A/S1A + part of 1D - RpoS no chase phosphate starvation/._.DS_Store
- SIdata/Figure 1 + S1A/S1A + part of 1D - RpoS no chase phosphate starvation/WB RpoS no chase recovery phosphate starvation /
- SIdata/Figure 5 + S5 + S6/S6A - WB anti-T18crl/lmbchemidoc 2023-09-21 16h13m31s(StarBright B700).tif
- __MACOSX/SIdata/Figure 5 + S5 + S6/S6A - WB anti-T18crl/._lmbchemidoc 2023-09-21 16h13m31s(StarBright B700).tif
- SIdata/Figure 5 + S5 + S6/S6A - WB anti-T18crl/lmbchemidoc 2023-09-21 16h13m31s(DyLight 800).tif
- __MACOSX/SIdata/Figure 5 + S5 + S6/S6A - WB anti-T18crl/._lmbchemidoc 2023-09-21 16h13m31s(DyLight 800).tif
- SIdata/Figure 5 + S5 + S6/S5/S5C_WB phosphate starvation RpoS/
- SIdata/Figure 5 + S5 + S6/S5/.DS_Store
- __MACOSX/SIdata/Figure 5 + S5 + S6/S5/._.DS_Store
- SIdata/Figure 5 + S5 + S6/S5/S5A_phosphate starvation recovery RpoS/
- SIdata/Figure 5 + S5 + S6/S5/S5B_glucose starvation recovery RpoS/
- SIdata/Figure 5 + S5 + S6/S5/Fig S5C+S5D_Quantifications RpoS.prism
- __MACOSX/SIdata/Figure 5 + S5 + S6/S5/._Fig S5C+S5D_Quantifications RpoS.prism
- SIdata/Figure 5 + S5 + S6/S5/S5D_WB glucose starvation RpoS/
- SIdata/Figure 5 + S5 + S6/5 + S6 - RpoSLac/5CDE+S6C_Quantifications RpoS+RpoSLac.prism
- __MACOSX/SIdata/Figure 5 + S5 + S6/5 + S6 - RpoSLac/._5CDE+S6C_Quantifications RpoS+RpoSLac.prism
- SIdata/Figure 5 + S5 + S6/5 + S6 - RpoSLac/.DS_Store
- __MACOSX/SIdata/Figure 5 + S5 + S6/5 + S6 - RpoSLac/._.DS_Store
- SIdata/Figure 5 + S5 + S6/5 + S6 - RpoSLac/5+S6C_WB/
- SIdata/Figure 5 + S5 + S6/5 + S6 - RpoSLac/S6D - RpoSLac quantification.pzfx
- __MACOSX/SIdata/Figure 5 + S5 + S6/5 + S6 - RpoSLac/._S6D - RpoSLac quantification.pzfx
- SIdata/Figure 5 + S5 + S6/5 + S6 - RpoSLac/S6E - RpoSLac quantification.prism
- __MACOSX/SIdata/Figure 5 + S5 + S6/5 + S6 - RpoSLac/._S6E - RpoSLac quantification.prism
- SIdata/Figure 8 + S9/Fig8_WB/Set 2/
- SIdata/Figure 8 + S9/Fig8_WB/Set 3/
- SIdata/Figure 8 + S9/Fig8_WB/Set 4/
- SIdata/Figure 8 + S9/Fig8_WB/.DS_Store
- __MACOSX/SIdata/Figure 8 + S9/Fig8_WB/._.DS_Store
- SIdata/Figure 8 + S9/Fig8_WB/Set 1/
- SIdata/Figure 7 + S8/Fig7+S8_WB/Set 2/lmbchemidoc 2021-05-21 16h17m14s(DyLight 800).tif
- __MACOSX/SIdata/Figure 7 + S8/Fig7+S8_WB/Set 2/._lmbchemidoc 2021-05-21 16h17m14s(DyLight 800).tif
- SIdata/Figure 7 + S8/Fig7+S8_WB/Set 2/lmbchemidoc 2021-05-21 16h17m14s(StarBright B700).tif
- __MACOSX/SIdata/Figure 7 + S8/Fig7+S8_WB/Set 2/._lmbchemidoc 2021-05-21 16h17m14s(StarBright B700).tif
- SIdata/Figure 7 + S8/Fig7+S8_WB/Set 3/lmbchemidoc 2021-05-26 18h23m50s(DyLight 800).tif
- __MACOSX/SIdata/Figure 7 + S8/Fig7+S8_WB/Set 3/._lmbchemidoc 2021-05-26 18h23m50s(DyLight 800).tif
- SIdata/Figure 7 + S8/Fig7+S8_WB/Set 3/lmbchemidoc 2021-05-26 18h23m50s(StarBright B700).tif
- __MACOSX/SIdata/Figure 7 + S8/Fig7+S8_WB/Set 3/._lmbchemidoc 2021-05-26 18h23m50s(StarBright B700).tif
- SIdata/Figure 7 + S8/Fig7+S8_WB/Set 1/lmbchemidoc 2021-04-16 13h53m09s(DyLight 800).tif
- __MACOSX/SIdata/Figure 7 + S8/Fig7+S8_WB/Set 1/._lmbchemidoc 2021-04-16 13h53m09s(DyLight 800).tif
- SIdata/Figure 7 + S8/Fig7+S8_WB/Set 1/lmbchemidoc 2021-04-16 13h55m37s(StarBright B700).tif
- __MACOSX/SIdata/Figure 7 + S8/Fig7+S8_WB/Set 1/._lmbchemidoc 2021-04-16 13h55m37s(StarBright B700).tif
- SIdata/Figure 7 + S8/Fig7+S8_WB/Set 1/lmbchemidoc 2021-04-16 13h57m56s(StarBright B700).tif
- __MACOSX/SIdata/Figure 7 + S8/Fig7+S8_WB/Set 1/._lmbchemidoc 2021-04-16 13h57m56s(StarBright B700).tif
- SIdata/Figure 7 + S8/Fig7+S8_WB/Set 1/lmbchemidoc 2021-04-16 13h57m56s(DyLight 800).tif
- __MACOSX/SIdata/Figure 7 + S8/Fig7+S8_WB/Set 1/._lmbchemidoc 2021-04-16 13h57m56s(DyLight 800).tif
- SIdata/Figure 4 + S3/4BC+S3BC_WB RssB/Set 5/lmbchemidoc 2021-02-12 18h54m40s(DyLight 800).tif
- __MACOSX/SIdata/Figure 4 + S3/4BC+S3BC_WB RssB/Set 5/._lmbchemidoc 2021-02-12 18h54m40s(DyLight 800).tif
- SIdata/Figure 4 + S3/4BC+S3BC_WB RssB/Set 5/lmbchemidoc 2021-02-12 18h47m32s(StarBright B700).tif
- __MACOSX/SIdata/Figure 4 + S3/4BC+S3BC_WB RssB/Set 5/._lmbchemidoc 2021-02-12 18h47m32s(StarBright B700).tif
- SIdata/Figure 4 + S3/4BC+S3BC_WB RssB/Set 2/10sec(DyLight 800).tif
- __MACOSX/SIdata/Figure 4 + S3/4BC+S3BC_WB RssB/Set 2/._10sec(DyLight 800).tif
- SIdata/Figure 4 + S3/4BC+S3BC_WB RssB/Set 2/30sec(StarBright B700).tif
- __MACOSX/SIdata/Figure 4 + S3/4BC+S3BC_WB RssB/Set 2/._30sec(StarBright B700).tif
- SIdata/Figure 4 + S3/4BC+S3BC_WB RssB/Set 3/lmbchemidoc 2021-01-22 17h30m57s(DyLight 800).tif
- __MACOSX/SIdata/Figure 4 + S3/4BC+S3BC_WB RssB/Set 3/._lmbchemidoc 2021-01-22 17h30m57s(DyLight 800).tif
- SIdata/Figure 4 + S3/4BC+S3BC_WB RssB/Set 3/lmbchemidoc 2021-01-22 17h31m50s(StarBright B700).tif
- __MACOSX/SIdata/Figure 4 + S3/4BC+S3BC_WB RssB/Set 3/._lmbchemidoc 2021-01-22 17h31m50s(StarBright B700).tif
- SIdata/Figure 4 + S3/4BC+S3BC_WB RssB/Set 4/lmbchemidoc 2021-01-29 17h41m54s(DyLight 800).tif
- __MACOSX/SIdata/Figure 4 + S3/4BC+S3BC_WB RssB/Set 4/._lmbchemidoc 2021-01-29 17h41m54s(DyLight 800).tif
- SIdata/Figure 4 + S3/4BC+S3BC_WB RssB/Set 4/lmbchemidoc 2021-01-29 17h41m54s(StarBright B700).tif
- __MACOSX/SIdata/Figure 4 + S3/4BC+S3BC_WB RssB/Set 4/._lmbchemidoc 2021-01-29 17h41m54s(StarBright B700).tif
- SIdata/Figure 4 + S3/4BC+S3BC_WB RssB/Set 1/15(StarBright B700).tif
- __MACOSX/SIdata/Figure 4 + S3/4BC+S3BC_WB RssB/Set 1/._15(StarBright B700).tif
- SIdata/Figure 4 + S3/4BC+S3BC_WB RssB/Set 1/5(DyLight 800).tif
- __MACOSX/SIdata/Figure 4 + S3/4BC+S3BC_WB RssB/Set 1/._5(DyLight 800).tif
- SIdata/Figure 2 + S1/2E+2F+S1D_WB Stat phase+recovery RpoS/Set 2/lmbchemidoc 2023-12-23 13h58m46s(Composite).tif
- SIdata/Figure 2 + S1/2E+2F+S1D_WB Stat phase+recovery RpoS/Set 2/lmbchemidoc 2023-12-23 13h56m15s(DyLight 800).tif
- SIdata/Figure 2 + S1/2E+2F+S1D_WB Stat phase+recovery RpoS/Set 2/lmbchemidoc 2023-12-23 13h58m46s(StarBright B700).tif
- __MACOSX/SIdata/Figure 2 + S1/2E+2F+S1D_WB Stat phase+recovery RpoS/Set 2/._lmbchemidoc 2023-12-23 13h58m46s(StarBright B700).tif
- SIdata/Figure 2 + S1/2E+2F+S1D_WB Stat phase+recovery RpoS/Set 2/lmbchemidoc 2023-12-23 13h56m15s(StarBright B700).tif
- __MACOSX/SIdata/Figure 2 + S1/2E+2F+S1D_WB Stat phase+recovery RpoS/Set 2/._lmbchemidoc 2023-12-23 13h56m15s(StarBright B700).tif
- SIdata/Figure 2 + S1/2E+2F+S1D_WB Stat phase+recovery RpoS/Set 2/lmbchemidoc 2023-12-23 13h58m46s(DyLight 800).tif
- SIdata/Figure 2 + S1/2E+2F+S1D_WB Stat phase+recovery RpoS/Set 1/lmbchemidoc 2023-12-22 17h44m00s(DyLight 800).tif
- SIdata/Figure 2 + S1/2E+2F+S1D_WB Stat phase+recovery RpoS/Set 1/lmbchemidoc 2023-12-22 17h41m53s(DyLight 800).tif
- SIdata/Figure 2 + S1/2E+2F+S1D_WB Stat phase+recovery RpoS/Set 1/lmbchemidoc 2023-12-22 17h44m00s(StarBright B700).tif
- __MACOSX/SIdata/Figure 2 + S1/2E+2F+S1D_WB Stat phase+recovery RpoS/Set 1/._lmbchemidoc 2023-12-22 17h44m00s(StarBright B700).tif
- SIdata/Figure 2 + S1/2E+2F+S1D_WB Stat phase+recovery RpoS/Set 1/lmbchemidoc 2023-12-22 17h41m53s(StarBright B700).tif
- __MACOSX/SIdata/Figure 2 + S1/2E+2F+S1D_WB Stat phase+recovery RpoS/Set 1/._lmbchemidoc 2023-12-22 17h41m53s(StarBright B700).tif
- SIdata/Figure 2 + S1/2E+2F+S1D_WB Stat phase+recovery RpoS/Set 1/lmbchemidoc 2023-12-22 17h44m00s(Composite).tif
- SIdata/Figure 2 + S1/2S+S1C_WB Glucose starvation+recovery RpoS/2021-02-22/4sec(StarBright B700).tif
- __MACOSX/SIdata/Figure 2 + S1/2S+S1C_WB Glucose starvation+recovery RpoS/2021-02-22/._4sec(StarBright B700).tif
- SIdata/Figure 2 + S1/2S+S1C_WB Glucose starvation+recovery RpoS/2021-02-22/lmbchemidoc 2021-02-22 16h45m46s(DyLight 800).tif
- __MACOSX/SIdata/Figure 2 + S1/2S+S1C_WB Glucose starvation+recovery RpoS/2021-02-22/._lmbchemidoc 2021-02-22 16h45m46s(DyLight 800).tif
- SIdata/Figure 2 + S1/2S+S1C_WB Glucose starvation+recovery RpoS/2021-03-25/lmbchemidoc 2021-03-25 16h06m26s(DyLight 800).tif
- SIdata/Figure 2 + S1/2S+S1C_WB Glucose starvation+recovery RpoS/2021-03-25/lmbchemidoc 2021-03-25 16h08m05s(StarBright B700).tif
- __MACOSX/SIdata/Figure 2 + S1/2S+S1C_WB Glucose starvation+recovery RpoS/2021-03-25/._lmbchemidoc 2021-03-25 16h08m05s(StarBright B700).tif
- SIdata/Figure 2 + S1/2S+S1C_WB Glucose starvation+recovery RpoS/2022-01-11/lmbchemidoc 2022-01-10 18h10m08s(DyLight 800).jpg
- __MACOSX/SIdata/Figure 2 + S1/2S+S1C_WB Glucose starvation+recovery RpoS/2022-01-11/._lmbchemidoc 2022-01-10 18h10m08s(DyLight 800).jpg
- SIdata/Figure 2 + S1/2S+S1C_WB Glucose starvation+recovery RpoS/2022-01-11/lmbchemidoc 2022-01-10 18h10m08s(StarBright B700).jpg
- __MACOSX/SIdata/Figure 2 + S1/2S+S1C_WB Glucose starvation+recovery RpoS/2022-01-11/._lmbchemidoc 2022-01-10 18h10m08s(StarBright B700).jpg
- SIdata/Figure 2 + S1/2S+S1C_WB Glucose starvation+recovery RpoS/2021-12-28/lmbchemidoc 2021-12-28 17h23m57s(StarBright B700).tif
- __MACOSX/SIdata/Figure 2 + S1/2S+S1C_WB Glucose starvation+recovery RpoS/2021-12-28/._lmbchemidoc 2021-12-28 17h23m57s(StarBright B700).tif
- SIdata/Figure 2 + S1/2S+S1C_WB Glucose starvation+recovery RpoS/2021-12-28/lmbchemidoc 2021-12-28 17h23m57s(DyLight 800).tif
- __MACOSX/SIdata/Figure 2 + S1/2S+S1C_WB Glucose starvation+recovery RpoS/2021-12-28/._lmbchemidoc 2021-12-28 17h23m57s(DyLight 800).tif
- SIdata/Figure 2 + S1/2S+S1C_WB Glucose starvation+recovery RpoS/2021-03-19/lmbchemidoc 2021-03-19 18h40m30s(StarBright B700).jpg
- __MACOSX/SIdata/Figure 2 + S1/2S+S1C_WB Glucose starvation+recovery RpoS/2021-03-19/._lmbchemidoc 2021-03-19 18h40m30s(StarBright B700).jpg
- SIdata/Figure 2 + S1/2S+S1C_WB Glucose starvation+recovery RpoS/2021-03-19/lmbchemidoc 2021-03-19 18h40m30s(StarBright B700).tif
- __MACOSX/SIdata/Figure 2 + S1/2S+S1C_WB Glucose starvation+recovery RpoS/2021-03-19/._lmbchemidoc 2021-03-19 18h40m30s(StarBright B700).tif
- SIdata/Figure 2 + S1/2S+S1C_WB Glucose starvation+recovery RpoS/2021-03-17/lmbchemidoc 2021-03-17 18h01m20s(DyLight 800).tif
- __MACOSX/SIdata/Figure 2 + S1/2S+S1C_WB Glucose starvation+recovery RpoS/2021-03-17/._lmbchemidoc 2021-03-17 18h01m20s(DyLight 800).tif
- SIdata/Figure 2 + S1/2S+S1C_WB Glucose starvation+recovery RpoS/2021-03-17/lmbchemidoc 2021-03-17 18h01m20s(StarBright B700).tif
- __MACOSX/SIdata/Figure 2 + S1/2S+S1C_WB Glucose starvation+recovery RpoS/2021-03-17/._lmbchemidoc 2021-03-17 18h01m20s(StarBright B700).tif
- SIdata/Figure 2 + S1/2B+S1B_WB Stat phase+recovery RpoS/2022-03-30/lmbchemidoc 2022-03-30 14h37m55s(DyLight 800).jpg
- __MACOSX/SIdata/Figure 2 + S1/2B+S1B_WB Stat phase+recovery RpoS/2022-03-30/._lmbchemidoc 2022-03-30 14h37m55s(DyLight 800).jpg
- SIdata/Figure 2 + S1/2B+S1B_WB Stat phase+recovery RpoS/2022-03-30/lmbchemidoc 2022-03-30 14h37m55s(StarBright B700).jpg
- __MACOSX/SIdata/Figure 2 + S1/2B+S1B_WB Stat phase+recovery RpoS/2022-03-30/._lmbchemidoc 2022-03-30 14h37m55s(StarBright B700).jpg
- SIdata/Figure 2 + S1/2B+S1B_WB Stat phase+recovery RpoS/2022-03-31/lmbchemidoc 2022-03-31 17h37m05s(StarBright B700).jpg
- __MACOSX/SIdata/Figure 2 + S1/2B+S1B_WB Stat phase+recovery RpoS/2022-03-31/._lmbchemidoc 2022-03-31 17h37m05s(StarBright B700).jpg
- SIdata/Figure 2 + S1/2B+S1B_WB Stat phase+recovery RpoS/2022-03-31/lmbchemidoc 2022-03-31 17h36m00s(DyLight 800).jpg
- __MACOSX/SIdata/Figure 2 + S1/2B+S1B_WB Stat phase+recovery RpoS/2022-03-31/._lmbchemidoc 2022-03-31 17h36m00s(DyLight 800).jpg
- SIdata/Figure 2 + S1/2B+S1B_WB Stat phase+recovery RpoS/2022-03-09/lmbchemidoc 2022-03-09 16h06m09s(StarBright B700).jpg
- __MACOSX/SIdata/Figure 2 + S1/2B+S1B_WB Stat phase+recovery RpoS/2022-03-09/._lmbchemidoc 2022-03-09 16h06m09s(StarBright B700).jpg
- SIdata/Figure 2 + S1/2B+S1B_WB Stat phase+recovery RpoS/2022-03-09/lmbchemidoc 2022-03-09 16h06m09s(DyLight 800).jpg
- __MACOSX/SIdata/Figure 2 + S1/2B+S1B_WB Stat phase+recovery RpoS/2022-03-09/._lmbchemidoc 2022-03-09 16h06m09s(DyLight 800).jpg
- SIdata/Figure 2 + S1/2B+S1B_WB Stat phase+recovery RpoS/2022-03-04/lmbchemidoc 2022-03-03 18h40m35s(DyLight 800).tif
- __MACOSX/SIdata/Figure 2 + S1/2B+S1B_WB Stat phase+recovery RpoS/2022-03-04/._lmbchemidoc 2022-03-03 18h40m35s(DyLight 800).tif
- SIdata/Figure 2 + S1/2B+S1B_WB Stat phase+recovery RpoS/2022-03-04/lmbchemidoc 2022-03-03 18h40m35s(StarBright B700).tif
- __MACOSX/SIdata/Figure 2 + S1/2B+S1B_WB Stat phase+recovery RpoS/2022-03-04/._lmbchemidoc 2022-03-03 18h40m35s(StarBright B700).tif
- SIdata/Figure 2 + S1/2B+S1B_WB Stat phase+recovery RpoS/2022-01-14/lmbchemidoc 2022-01-14 17h18m22s(DyLight 800).tif
- __MACOSX/SIdata/Figure 2 + S1/2B+S1B_WB Stat phase+recovery RpoS/2022-01-14/._lmbchemidoc 2022-01-14 17h18m22s(DyLight 800).tif
- SIdata/Figure 2 + S1/2B+S1B_WB Stat phase+recovery RpoS/2022-01-14/lmbchemidoc 2022-01-14 17h18m22s(StarBright B700).tif
- __MACOSX/SIdata/Figure 2 + S1/2B+S1B_WB Stat phase+recovery RpoS/2022-01-14/._lmbchemidoc 2022-01-14 17h18m22s(StarBright B700).tif
- SIdata/Figure 1 + S1A/1B+1C+1D+1E/WB RpoS chase recovery phosphate starvation/2020-07-30/
- SIdata/Figure 1 + S1A/1B+1C+1D+1E/WB RpoS chase recovery phosphate starvation/.DS_Store
- __MACOSX/SIdata/Figure 1 + S1A/1B+1C+1D+1E/WB RpoS chase recovery phosphate starvation/._.DS_Store
- SIdata/Figure 1 + S1A/1B+1C+1D+1E/WB RpoS chase recovery phosphate starvation/2023-02-06/
- SIdata/Figure 1 + S1A/1B+1C+1D+1E/WB RpoS chase recovery phosphate starvation/2021-04-09/
- SIdata/Figure 1 + S1A/1B+1C+1D+1E/WB RpoS chase recovery phosphate starvation/2021-04-08/
- SIdata/Figure 1 + S1A/1B+1C+1D+1E/WB RpoS chase phosphate starvation/.DS_Store
- __MACOSX/SIdata/Figure 1 + S1A/1B+1C+1D+1E/WB RpoS chase phosphate starvation/._.DS_Store
- SIdata/Figure 1 + S1A/1B+1C+1D+1E/WB RpoS chase phosphate starvation/2023-02-06/
- SIdata/Figure 1 + S1A/1B+1C+1D+1E/WB RpoS chase phosphate starvation/2023-02-02/
- SIdata/Figure 1 + S1A/S1A + part of 1D - RpoS no chase phosphate starvation/WB RpoS no chase phosphate starvation/Set 2/
- SIdata/Figure 1 + S1A/S1A + part of 1D - RpoS no chase phosphate starvation/WB RpoS no chase phosphate starvation/.DS_Store
- __MACOSX/SIdata/Figure 1 + S1A/S1A + part of 1D - RpoS no chase phosphate starvation/WB RpoS no chase phosphate starvation/._.DS_Store
- SIdata/Figure 1 + S1A/S1A + part of 1D - RpoS no chase phosphate starvation/WB RpoS no chase phosphate starvation/Set 1/
- SIdata/Figure 1 + S1A/S1A + part of 1D - RpoS no chase phosphate starvation/WB RpoS no chase recovery phosphate starvation /.DS_Store
- __MACOSX/SIdata/Figure 1 + S1A/S1A + part of 1D - RpoS no chase phosphate starvation/WB RpoS no chase recovery phosphate starvation /._.DS_Store
- SIdata/Figure 1 + S1A/S1A + part of 1D - RpoS no chase phosphate starvation/WB RpoS no chase recovery phosphate starvation /2020-12-12/
- SIdata/Figure 1 + S1A/S1A + part of 1D - RpoS no chase phosphate starvation/WB RpoS no chase recovery phosphate starvation /2020-11-24/
- SIdata/Figure 1 + S1A/S1A + part of 1D - RpoS no chase phosphate starvation/WB RpoS no chase recovery phosphate starvation /2020-11-23/
- SIdata/Figure 1 + S1A/S1A + part of 1D - RpoS no chase phosphate starvation/WB RpoS no chase recovery phosphate starvation /2020-12-28/
- SIdata/Figure 1 + S1A/S1A + part of 1D - RpoS no chase phosphate starvation/WB RpoS no chase recovery phosphate starvation /2020-12-10/
[truncated: 240 more entries]
